# Supplementary material for: A Crucial Role of Proteolysis in the Formation of Intracellular Dinitrosyl Iron Complexes
Source: Molecules. 2024 Apr 5;29(7):1630. doi: 10.3390/molecules29071630 (PMC11013114; doi:10.3390/molecules29071630)
Supplement: Supplementary file 1 [file molecules-29-01630-s001.zip]

Archive with 1 entries (1 files):
- molecules-2878987-supplementary.pdf
